# Supplementary material for: Huanglian Jiedu Decoction improves the"central-peripheral"inflammatory microenvironment and enhances the cognitive function of APP/PS1 mice by inhibiting the activation of NLRP3 inflammasome mediated by gut microbiota
Source: Chin Med. 2025 Aug 7;20:123. doi: 10.1186/s13020-025-01180-4 (PMC12330115; doi:10.1186/s13020-025-01180-4)
Supplement: Supplementary file 5 — Additional file 5. [file 13020_2025_1180_MOESM5_ESM.xlsx]

## Sheet: Core target screening
Betweenness unDir	Closeness unDir	Degree unDir	name	selected	shared name
780.072	0.00111982	60	ABCB1	FALSE	ABCB1
693.444	0.00104712	30	CFTR	FALSE	CFTR
2273.95	0.00117647	99	SIRT1	FALSE	SIRT1
174.085	0.000986193	29	APEX1	TRUE	APEX1
951.07	0.0011534	92	MMP2	FALSE	MMP2
1797.99	0.00114679	78	NR3C1	FALSE	NR3C1
169.767	0.000963391	19	OPRD1	TRUE	OPRD1
1403.11	0.00107759	51	LGALS3	FALSE	LGALS3
392.126	0.000993049	37	CYP2C9	FALSE	CYP2C9
897.562	0.00102881	53	SLC6A4	FALSE	SLC6A4
1052.71	0.00101317	29	KCNH2	FALSE	KCNH2
3043.33	0.00123916	131	MAPK3	FALSE	MAPK3
881.29	0.00115607	87	KDR	FALSE	KDR
4025.44	0.00130039	163	STAT3	FALSE	STAT3
2011.74	0.00121951	123	ERBB2	FALSE	ERBB2
14.592	0.000909918	11	SLC47A1	TRUE	SLC47A1
7070.57	0.00131926	174	EGFR	FALSE	EGFR
1199.61	0.00113122	73	KIT	FALSE	KIT
177.185	0.00100503	29	HPGDS	TRUE	HPGDS
226.959	0.00102041	37	MGMT	FALSE	MGMT
2955.74	0.00128866	160	CASP3	FALSE	CASP3
769.558	0.00102775	46	TYMS	FALSE	TYMS
282.773	0.00111111	66	MET	FALSE	MET
254.483	0.00101729	25	TUBB3	TRUE	TUBB3
3650.7	0.00123457	124	GSK3B	FALSE	GSK3B
5882.95	0.00129032	162	HSP90AA1	FALSE	HSP90AA1
724.78	0.00104167	44	CYP1A2	FALSE	CYP1A2
56.9237	0.000837521	12	CES1	TRUE	CES1
1421.44	0.00105374	56	COMT	FALSE	COMT
75.7558	0.000963391	27	TOP1	TRUE	TOP1
1678.08	0.00120482	116	MTOR	FALSE	MTOR
1802.23	0.00116959	102	PARP1	FALSE	PARP1
4773.35	0.00124533	134	PTGS2	FALSE	PTGS2
914.606	0.00114416	92	MCL1	FALSE	MCL1
3104.81	0.00127714	155	JUN	FALSE	JUN
328.579	0.00093633	35	CYP2C19	FALSE	CYP2C19
3888.95	0.00125945	141	HSP90AB1	FALSE	HSP90AB1
2471.61	0.00123001	127	MMP9	FALSE	MMP9
989.256	0.00114286	81	ABL1	FALSE	ABL1
16186.8	0.0013369	184	SRC	FALSE	SRC
192.787	0.00105374	40	ALK	FALSE	ALK
583.319	0.00104712	44	CYP1A1	FALSE	CYP1A1
15532.8	0.00142045	224	GAPDH	FALSE	GAPDH
5026.28	0.00129702	165	BCL2	FALSE	BCL2
73.1625	0.00099108	20	ABCC1	TRUE	ABCC1
1647.43	0.00107527	51	OPRM1	FALSE	OPRM1
584.949	0.00103093	36	DHFR	FALSE	DHFR
9167.78	0.00136054	195	TNF	FALSE	TNF
5694.48	0.001287	155	ESR1	FALSE	ESR1
1854.48	0.00113122	68	PRKCA	FALSE	PRKCA
541.639	0.00104167	47	TOP2A	FALSE	TOP2A
343.573	0.00114155	74	BRAF	FALSE	BRAF
1245.24	0.0011325	71	HSPA8	FALSE	HSPA8
4149.19	0.00126422	149	HIF1A	FALSE	HIF1A
10632.9	0.00138889	212	AKT1	FALSE	AKT1
268.065	0.00113379	76	IGF1R	FALSE	IGF1R
124.062	0.000927644	16	SLC29A1	TRUE	SLC29A1
226.91	0.000980392	27	CYP1B1	TRUE	CYP1B1
776.625	0.00108696	49	ABCG2	FALSE	ABCG2
637.632	0.000980392	40	CYP2D6	FALSE	CYP2D6
1642.52	0.00110011	62	CYP3A4	FALSE	CYP3A4
1052.95	0.00106045	47	DPP4	FALSE	DPP4
1082.62	0.00110742	64	PDGFRB	FALSE	PDGFRB
4441.28	0.00124844	135	PPARG	FALSE	PPARG
1011.22	0.00104712	38	HPRT1	FALSE	HPRT1
956.908	0.000864304	15	CA4	FALSE	CA4
191.499	0.000919118	10	ALPL	TRUE	ALPL
325.252	0.0010989	65	SYK	FALSE	SYK
252.474	0.00105263	38	XDH	FALSE	XDH
47.5644	0.000907441	10	DGAT1	TRUE	DGAT1
1363.61	0.00117233	99	MAPK1	FALSE	MAPK1
315.466	0.00104603	51	AURKA	FALSE	AURKA
34.0543	0.000980392	27	RIPK2	TRUE	RIPK2
734.837	0.00107066	60	MPO	FALSE	MPO
152.589	0.0010989	59	RPS6KB1	FALSE	RPS6KB1
237.476	0.00101937	40	CD38	FALSE	CD38
1239.58	0.00116959	91	IL2	FALSE	IL2
1416.85	0.0011534	86	MAPK14	FALSE	MAPK14
135.358	0.00106952	48	FLT3	FALSE	FLT3
1075.83	0.0011325	82	CDK4	FALSE	CDK4
256.09	0.000928505	25	HTR2B	TRUE	HTR2B
642.898	0.00116822	98	PIK3CA	FALSE	PIK3CA
34.0841	0.000983284	19	CASP6	TRUE	CASP6
412.494	0.00107991	58	CDK6	FALSE	CDK6
1170.2	0.00113507	82	CDK2	FALSE	CDK2
2048.38	0.00112486	67	NTRK2	FALSE	NTRK2
179.125	0.00108696	56	FLT1	FALSE	FLT1
4204.21	0.00119332	102	APP	FALSE	APP
89.4416	0.00106838	47	CSF1R	FALSE	CSF1R
145.612	0.000994036	32	ANPEP	TRUE	ANPEP
421.724	0.00110254	58	TERT	FALSE	TERT
240.841	0.00102881	50	PRKDC	FALSE	PRKDC
279.336	0.00107759	52	PRKCD	FALSE	PRKCD
42.3152	0.00094697	17	LIMK1	TRUE	LIMK1
1653.22	0.00114155	72	MAPT	FALSE	MAPT
2041.6	0.00115075	83	FYN	FALSE	FYN
222.364	0.00105932	46	RAC1	FALSE	RAC1
20.3003	0.000919963	14	EPHB4	TRUE	EPHB4
181.421	0.0010101	33	EPHA2	TRUE	EPHA2
1130.24	0.00113895	80	CASP8	FALSE	CASP8
290.133	0.00108225	52	DNMT1	FALSE	DNMT1
492.821	0.00115473	91	STAT1	FALSE	STAT1
42.8824	0.000983284	20	MAPKAPK2	TRUE	MAPKAPK2
301.059	0.00108932	49	PTPN1	FALSE	PTPN1
236.164	0.00104275	51	PIK3CD	FALSE	PIK3CD
1146.53	0.00116279	89	RELA	FALSE	RELA
430.071	0.00110132	63	LCK	FALSE	LCK
2448.87	0.00111607	75	CDK1	FALSE	CDK1
393.546	0.0011274	74	MAPK8	FALSE	MAPK8
453.262	0.00104822	61	CHEK1	FALSE	CHEK1
894.348	0.00112108	69	AR	FALSE	AR
313.209	0.00110132	61	RAF1	FALSE	RAF1
6.13154	0.000807103	4	NQO2	TRUE	NQO2
30.6145	0.00101729	34	HCK	TRUE	HCK
292.723	0.00103734	35	MME	FALSE	MME
81.1688	0.00102564	33	CCND3	TRUE	CCND3
282.986	0.000994036	30	ALOX5	TRUE	ALOX5
25.3427	0.000930233	20	PAK4	TRUE	PAK4
1626.25	0.00117925	98	CDC42	FALSE	CDC42
687.12	0.00116414	90	HRAS	FALSE	HRAS
1703.67	0.00113507	65	SNCA	FALSE	SNCA
655.559	0.00114286	84	PIK3R1	FALSE	PIK3R1
263.659	0.00105485	40	CDK5	FALSE	CDK5
1221.73	0.00110132	57	NTRK1	FALSE	NTRK1
1383.9	0.00107643	43	ACHE	FALSE	ACHE
287.182	0.00104822	42	NGFR	FALSE	NGFR
634.066	0.00094697	25	FAAH	FALSE	FAAH
78.3394	0.000854701	16	CHRNB4	TRUE	CHRNB4
94.4366	0.00104167	31	TYR	TRUE	TYR
755.432	0.0010395	51	SLC6A3	FALSE	SLC6A3
89.1128	0.000875657	24	SLC18A2	TRUE	SLC18A2
628.85	0.00111857	67	NFE2L2	FALSE	NFE2L2
1979.74	0.00111359	66	DRD2	FALSE	DRD2
441.047	0.000974659	28	ADA	TRUE	ADA
39.6384	0.000881834	11	CHRM4	TRUE	CHRM4
459.1	0.00102987	44	HTR1A	FALSE	HTR1A
18.735	0.000807754	7	CHRNA7	TRUE	CHRNA7
66.7791	0.000934579	21	PSEN2	TRUE	PSEN2
63.1317	0.000849618	14	CHRNA3	TRUE	CHRNA3
414.185	0.000803859	12	CA1	TRUE	CA1
222.3	0.000877963	20	CHRM1	TRUE	CHRM1
310.893	0.000896057	36	CHRNA4	FALSE	CHRNA4
35.3588	0.000783085	7	SCN4A	TRUE	SCN4A
320.966	0.0010395	31	ADORA2A	TRUE	ADORA2A
861.192	0.00110375	58	TH	FALSE	TH
2205.86	0.00111982	71	MAOA	FALSE	MAOA
415.088	0.000963391	21	MGAM	TRUE	MGAM
1667.62	0.00108578	52	BACE1	FALSE	BACE1
1337.88	0.0010917	61	MAOB	FALSE	MAOB
163.974	0.00095057	20	ATIC	TRUE	ATIC
12.7065	0.000862069	6	ADORA3	TRUE	ADORA3
340.836	0.00103093	28	BCHE	TRUE	BCHE
248.29	0.000922509	14	PGD	TRUE	PGD
334.952	0.000974659	22	ADORA2B	TRUE	ADORA2B
36.8805	0.000803213	12	DTYMK	TRUE	DTYMK
119.387	0.000967118	20	IMPDH2	TRUE	IMPDH2
138.878	0.00094518	22	PNP	TRUE	PNP
133.816	0.000972763	17	ADORA1	TRUE	ADORA1
362.421	0.0010627	49	CTSS	FALSE	CTSS
110.024	0.000913242	22	HTR1D	TRUE	HTR1D
358.892	0.000974659	26	GART	TRUE	GART
699.997	0.00100503	33	EPHX2	FALSE	EPHX2
323.287	0.00092081	20	ADK	TRUE	ADK
196.533	0.00103199	34	ADAM10	TRUE	ADAM10
749.689	0.00107296	45	MMP7	FALSE	MMP7
154.545	0.0010627	47	ROCK1	FALSE	ROCK1
0.661774	0.000823723	7	MMP16	TRUE	MMP16
14.8854	0.000844595	9	QPCT	TRUE	QPCT
399.681	0.00106383	53	MMP3	FALSE	MMP3
256.366	0.00104493	41	MMP14	FALSE	MMP14
1423.12	0.00110497	71	CTSB	FALSE	CTSB
6.58109	0.000898473	11	ADAM9	TRUE	ADAM9
163.494	0.00105597	42	ADAM17	FALSE	ADAM17
43.5506	0.000933707	20	MMP8	TRUE	MMP8
170.987	0.00101626	37	MMP13	FALSE	MMP13
887.384	0.00116279	91	ICAM1	FALSE	ICAM1
1.64662	0.000929368	14	ADAMTS5	TRUE	ADAMTS5
39.7735	0.000965251	25	MMP12	TRUE	MMP12
326.768	0.00106838	47	MMP1	FALSE	MMP1
1411.9	0.0011919	110	TLR4	FALSE	TLR4
134.867	0.000976562	28	CTSL	TRUE	CTSL
139.911	0.00102041	37	ARG1	FALSE	ARG1
103.005	0.000996016	36	SELL	FALSE	SELL
253.063	0.00101833	35	SELP	FALSE	SELP
131.339	0.00102881	31	CTSK	TRUE	CTSK
32.2891	0.000775194	7	PDE1B	TRUE	PDE1B
70.888	0.000938086	11	PDE4B	TRUE	PDE4B
304.499	0.00093985	15	PDE4D	TRUE	PDE4D
12.6601	0.00085034	4	AMY1A	TRUE	AMY1A
83.5959	0.000963391	16	TYMP	TRUE	TYMP
9.24402	0.000783085	5	PDE7A	TRUE	PDE7A
318.029	0.00102249	31	GRM1	TRUE	GRM1
1121.41	0.00109051	48	ADRB2	FALSE	ADRB2
1279.13	0.00105042	45	GRM5	FALSE	GRM5
263.037	0.00100402	24	ADRB1	TRUE	ADRB1
805.177	0.00100908	48	HTR2A	FALSE	HTR2A
86.0358	0.000929368	26	HTR1B	TRUE	HTR1B
476.465	0.000988142	40	DRD1	FALSE	DRD1
32.7672	0.000944287	11	SLC1A3	TRUE	SLC1A3
3900.66	0.00117233	91	PRKACA	FALSE	PRKACA
3.40832	0.000882613	8	P2RX7	TRUE	P2RX7
505.35	0.00103734	34	CNR1	FALSE	CNR1
67.0106	0.00094518	22	DRD3	TRUE	DRD3
249.772	0.00109051	53	FGFR1	FALSE	FGFR1
124.327	0.000896861	18	ALOX12	TRUE	ALOX12
208.165	0.00103734	37	MAP2K2	FALSE	MAP2K2
16.3103	0.00086881	7	HTR6	TRUE	HTR6
99.0358	0.00093633	16	MC4R	TRUE	MC4R
6.44151	0.000849618	5	HTR4	TRUE	HTR4
239.602	0.00109529	63	PTK2	FALSE	PTK2
82.8942	0.000968992	14	ADRB3	TRUE	ADRB3
70.8031	0.000897666	16	HTR7	TRUE	HTR7
484.23	0.00102249	40	CRHR1	FALSE	CRHR1
8.56673	0.000839631	3	HRH2	TRUE	HRH2
62.1644	0.000902527	19	DRD5	TRUE	DRD5
110.645	0.000953289	16	AVPR2	TRUE	AVPR2
326.693	0.00103306	24	TSPO	TRUE	TSPO
100.725	0.00081103	15	ADRA1A	TRUE	ADRA1A
1325.26	0.00094518	39	SLC6A2	FALSE	SLC6A2
273.667	0.000880282	35	HTR2C	FALSE	HTR2C
163.106	0.000940734	24	ADRA2A	TRUE	ADRA2A
47.5622	0.000823723	11	BMP1	TRUE	BMP1
49.4875	0.000838926	15	ADRA1B	TRUE	ADRA1B
67.1758	0.000868056	17	ADRA1D	TRUE	ADRA1D
88.2285	0.00090009	16	ADRA2B	TRUE	ADRA2B
111.756	0.000841043	12	TBXA2R	TRUE	TBXA2R
1564.22	0.000974659	33	GRK5	FALSE	GRK5
212.528	0.000960615	30	DRD4	TRUE	DRD4
237.466	0.000892857	31	HTR3A	TRUE	HTR3A
1824.65	0.00115607	91	JAK2	FALSE	JAK2
98.3096	0.000937207	20	ADRA2C	TRUE	ADRA2C
258.531	0.000986193	23	OXTR	TRUE	OXTR
1108.7	0.00105597	48	PTGS1	FALSE	PTGS1
141.155	0.000910747	13	KCNN3	TRUE	KCNN3
36.3024	0.00088574	7	MTNR1A	TRUE	MTNR1A
142.972	0.00106157	39	RET	FALSE	RET
351.807	0.00103627	37	PPARD	FALSE	PPARD
424.807	0.000981354	28	ALDH2	TRUE	ALDH2
104.917	0.000819672	12	HRH1	TRUE	HRH1
645.235	0.00104603	37	GRIA1	FALSE	GRIA1
1.09357	0.000865801	5	GRK6	TRUE	GRK6
21.0596	0.000873362	9	PNOC	TRUE	PNOC
709.005	0.00104275	46	FASN	FALSE	FASN
284.305	0.000951475	15	PDE5A	TRUE	PDE5A
3.69146	0.000894454	10	AHR	TRUE	AHR
1193.77	0.0011236	60	ESR2	FALSE	ESR2
13.396	0.000910747	8	AKR1A1	TRUE	AKR1A1
196.217	0.000967118	20	MGLL	TRUE	MGLL
541.025	0.000981354	25	CBR1	FALSE	CBR1
923.235	0.00098912	21	GUSB	FALSE	GUSB
64.0196	0.000928505	13	GLO1	TRUE	GLO1
418.517	0.00102564	30	AKR1B1	TRUE	AKR1B1
171.009	0.000979432	18	PYGM	TRUE	PYGM
571.411	0.000956023	16	PYGL	FALSE	PYGL
113.138	0.00098912	19	HK1	TRUE	HK1
65.4013	0.000909918	14	AKR1B10	TRUE	AKR1B10
233.932	0.000907441	22	AKR1C3	TRUE	AKR1C3
48.2434	0.000816993	14	AKR1C1	TRUE	AKR1C1
73.1005	0.000816993	14	CYP11B1	TRUE	CYP11B1
27.9886	0.00082713	12	CYP11B2	TRUE	CYP11B2
457.993	0.000970874	22	HSD11B1	TRUE	HSD11B1
175.678	0.00088574	17	HSD17B3	TRUE	HSD17B3
48.8641	0.000947867	19	HPGD	TRUE	HPGD
75.1776	0.000959693	19	PTGES	TRUE	PTGES
0.835584	0.000707214	5	AKR1C4	TRUE	AKR1C4
91.8276	0.00086881	19	TBXAS1	TRUE	TBXAS1
1331.25	0.00108578	48	CYP19A1	FALSE	CYP19A1
5.28736	0.000995025	19	MIF	TRUE	MIF
42.8659	0.00102145	37	XBP1	FALSE	XBP1
193.302	0.00104275	37	CSNK2A1	FALSE	CSNK2A1
199.516	0.00105485	37	PLAT	FALSE	PLAT
70.3859	0.00102775	30	GSK3A	TRUE	GSK3A
621.389	0.00110132	61	SERPINE1	FALSE	SERPINE1
11.857	0.000868056	5	LNPEP	TRUE	LNPEP
13.1725	0.00097371	11	ODC1	TRUE	ODC1
65.5575	0.000938086	28	CDC25B	TRUE	CDC25B
86.6724	0.000990099	28	SIRT2	TRUE	SIRT2
441.899	0.00108578	51	PDGFRA	FALSE	PDGFRA
12.2761	0.000915751	7	SMPD2	TRUE	SMPD2
27.8824	0.00105485	35	NOX4	FALSE	NOX4
669.246	0.00100705	25	SLC9A1	FALSE	SLC9A1
126.202	0.00103734	42	ZAP70	FALSE	ZAP70
38.5501	0.000961538	17	CPT1A	TRUE	CPT1A
294.309	0.00100604	26	SIGMAR1	TRUE	SIGMAR1
0	0.000907441	7	MST1R	TRUE	MST1R
58.3034	0.00105708	38	HSP90B1	FALSE	HSP90B1
261.686	0.00108932	52	STAT6	FALSE	STAT6
20.3783	0.00104932	35	AXL	FALSE	AXL
55.9346	0.00102881	22	LGALS4	TRUE	LGALS4
312.193	0.00110988	66	MAP2K1	FALSE	MAP2K1
329.015	0.00103306	44	CDC25A	FALSE	CDC25A
88.9691	0.0010627	38	INSR	FALSE	INSR
631.27	0.00107527	51	PLG	FALSE	PLG
11.5906	0.000977517	23	CASP2	TRUE	CASP2
686.373	0.00112994	72	HSPA5	FALSE	HSPA5
194.694	0.00105374	42	NOS2	FALSE	NOS2
498.34	0.00095057	12	SLC5A2	FALSE	SLC5A2
260.667	0.00105374	44	SELE	FALSE	SELE
52.4186	0.00100301	26	F3	TRUE	F3
36.5794	0.000894454	10	PKN1	TRUE	PKN1
197.399	0.000990099	23	NR3C2	TRUE	NR3C2
290.762	0.00104384	41	VCP	FALSE	VCP
71.7519	0.000960615	27	COL18A1	TRUE	COL18A1
3.13804	0.000891266	7	MYLK	TRUE	MYLK
203.518	0.000915751	11	OGA	TRUE	OGA
72.6358	0.00097561	17	EGLN1	TRUE	EGLN1
765.37	0.00104493	40	PLA2G4A	FALSE	PLA2G4A
52.093	0.00100705	27	SGK1	TRUE	SGK1
67.4967	0.0010352	39	CASP7	FALSE	CASP7
166.804	0.000974659	21	SCD	TRUE	SCD
55.2567	0.000921659	14	HDAC8	TRUE	HDAC8
89.5328	0.000930233	16	OGT	TRUE	OGT
700.58	0.000990099	28	CA9	FALSE	CA9
14.4793	0.00102145	25	PRKCZ	TRUE	PRKCZ
214.082	0.00101626	44	CHEK2	FALSE	CHEK2
99.2519	0.000984252	26	SIRT3	TRUE	SIRT3
33.7616	0.000969932	18	PDK1	TRUE	PDK1
44.6926	0.00101626	22	ESRRA	TRUE	ESRRA
35.7595	0.000982318	27	PRF1	TRUE	PRF1
222.627	0.001	37	WEE1	FALSE	WEE1
278.406	0.00107527	52	PIK3CG	FALSE	PIK3CG
152.99	0.00101112	32	RXRA	TRUE	RXRA
108.895	0.00107411	48	IKBKB	FALSE	IKBKB
123.28	0.000987167	23	CAPN1	TRUE	CAPN1
924.201	0.0011236	72	CASP1	FALSE	CASP1
3.37034	0.000951475	16	PTK6	TRUE	PTK6
43.1046	0.000976562	29	PGF	TRUE	PGF
212.515	0.000996016	33	ELANE	TRUE	ELANE
52.7332	0.000968992	18	PFKFB3	TRUE	PFKFB3
10.0076	0.000935454	13	MAP3K14	TRUE	MAP3K14
1554.08	0.0010846	48	CALM1	FALSE	CALM1
1219.67	0.00110988	69	CCNA2	FALSE	CCNA2
135.291	0.00106724	61	PIK3CB	FALSE	PIK3CB
220.124	0.000966184	27	TK1	TRUE	TK1
1.52699	0.000814332	3	BCAT2	TRUE	BCAT2
180.092	0.00086881	21	PLK4	TRUE	PLK4
104.477	0.000987167	20	PABPC1	TRUE	PABPC1
0.203704	0.000853242	4	DYRK2	TRUE	DYRK2
20.7323	0.00098912	35	JAK3	FALSE	JAK3
24.4006	0.000848176	7	TUBB1	TRUE	TUBB1
34.2062	0.000840336	11	ALOX5AP	TRUE	ALOX5AP
60.3693	0.00088968	17	PLA2G1B	TRUE	PLA2G1B
127.821	0.00095511	20	PLA2G10	TRUE	PLA2G10
180.748	0.000977517	22	PLA2G2A	TRUE	PLA2G2A
73.6786	0.00093633	22	ALOX15	TRUE	ALOX15
114.313	0.000895255	13	PLA2G7	TRUE	PLA2G7
417.175	0.000988142	28	F2	TRUE	F2
17.2284	0.000715308	5	FUCA1	TRUE	FUCA1
0.133989	0.000847458	5	CTSH	TRUE	CTSH
276.358	0.000944287	16	FOLH1	TRUE	FOLH1
48.9969	0.0008726	16	PARP2	TRUE	PARP2
13.2149	0.000862069	6	MPG	TRUE	MPG
11.2759	0.000798085	10	POLB	TRUE	POLB
268.574	0.001001	24	TTR	TRUE	TTR
28.929	0.000957854	16	DNM1	TRUE	DNM1
7.0609	0.000858369	4	KLK1	TRUE	KLK1
162.812	0.00104822	36	PTK2B	FALSE	PTK2B
279.327	0.000849618	13	SOAT1	TRUE	SOAT1
99.5619	0.000844595	8	MAG	TRUE	MAG
5.7819	0.0008285	7	ECE1	TRUE	ECE1
44.7717	0.000951475	16	DYRK1A	TRUE	DYRK1A
10.797	0.000810373	5	PITRM1	TRUE	PITRM1
24.2375	0.000874126	6	NAE1	TRUE	NAE1
42.282	0.000835422	10	KLK2	TRUE	KLK2
94.8304	0.000969932	24	CDK9	TRUE	CDK9
2.79567	0.000948767	10	SHBG	TRUE	SHBG
45.8148	0.000925926	14	KDM3A	TRUE	KDM3A
5.25934	0.000852515	6	KDM4C	TRUE	KDM4C
17.9945	0.000865052	7	ASAH1	TRUE	ASAH1
14.2011	0.000799361	6	ASIC3	TRUE	ASIC3
351.982	0.000998004	20	TRPA1	TRUE	TRPA1
29.5374	0.000798722	8	TRPM8	TRUE	TRPM8
71.257	0.000805153	10	SCN9A	TRUE	SCN9A
23.2623	0.000773994	6	GGH	TRUE	GGH
1.27938	0.000815661	16	CCNB3	TRUE	CCNB3
25.1152	0.00088968	17	PLK3	TRUE	PLK3
0.704099	0.000823045	15	TTK	TRUE	TTK
294.251	0.00102041	37	AURKB	FALSE	AURKB
1021.28	0.000874891	26	KIF11	FALSE	KIF11
447.347	0.0010142	44	PLK1	FALSE	PLK1
159.979	0.000979432	18	EDNRA	TRUE	EDNRA
921.776	0.000761035	4	ST6GAL1	FALSE	ST6GAL1
1461.66	0.000974659	16	CA2	FALSE	CA2
28.9681	0.000938086	16	CDK5R1	TRUE	CDK5R1
966.924	0.000943396	16	CSNK1D	FALSE	CSNK1D
40.2639	0.00088574	12	CTSC	TRUE	CTSC
134.134	0.000878735	10	KCNA3	TRUE	KCNA3
2.41988	0.000859845	6	PIM2	TRUE	PIM2
0	0.000827815	3	LGALS7	TRUE	LGALS7
40.0492	0.000978474	21	RPS6KA3	TRUE	RPS6KA3
12.5726	0.00094697	16	DAPK1	TRUE	DAPK1
34.9777	0.000995025	29	ERN1	TRUE	ERN1
99.4689	0.00103413	31	ROCK2	TRUE	ROCK2
99.9123	0.000944287	20	CAMK2B	TRUE	CAMK2B
310.47	0.0008726	10	CA12	TRUE	CA12
101.472	0.000772798	6	CA3	TRUE	CA3
0	0.00068918	4	CA13	TRUE	CA13
4.08698	0.000696379	5	CA7	TRUE	CA7
1127.81	0.000793021	7	CA6	FALSE	CA6
0	0.000723589	4	CA14	TRUE	CA14
27.7522	0.000631712	3	CA5A	TRUE	CA5A
0	0.000581734	2	CA5B	TRUE	CA5B
92.2494	0.000825764	11	CACNA2D1	TRUE	CACNA2D1
25.1108	0.000886525	7	EIF4H	TRUE	EIF4H
5.20885	0.000781861	6	KCNN2	TRUE	KCNN2
0.135632	0.000809061	3	PI4KB	TRUE	PI4KB
13.6998	0.000914077	16	IRAK4	TRUE	IRAK4
39.9969	0.000859107	11	HDAC11	TRUE	HDAC11
18.3052	0.000923361	18	CDK8	TRUE	CDK8
9.01163	0.00088968	13	CCNC	TRUE	CCNC
0.188216	0.000798722	3	DYRK1B	TRUE	DYRK1B
13.6755	0.000902527	9	PIM1	TRUE	PIM1
21.0657	0.000884173	8	PTPRS	TRUE	PTPRS
0	0.000740192	2	SAE1	TRUE	SAE1
6.81723	0.000866551	7	NR1D1	TRUE	NR1D1
16.322	0.00086881	7	SLC5A1	TRUE	SLC5A1
51.1431	0.000843882	13	DAO	TRUE	DAO
21.2049	0.000798722	11	GABRA5	TRUE	GABRA5
98.4354	0.000957854	20	GABRA1	TRUE	GABRA1
8.05222	0.000772201	7	CHRM5	TRUE	CHRM5
81.1056	0.000896057	17	HTR5A	TRUE	HTR5A
14.2032	0.000890472	15	HTR1E	TRUE	HTR1E
35.5515	0.000879507	9	NMUR2	TRUE	NMUR2
0	0.000658328	1	CLK1	TRUE	CLK1
19.589	0.000892857	12	CMA1	TRUE	CMA1
16.4813	0.000904977	8	MTNR1B	TRUE	MTNR1B
11.9742	0.000917431	7	HCAR2	TRUE	HCAR2
257.973	0.000883392	10	HCRTR1	TRUE	HCRTR1
13.569	0.000999001	23	FLT4	TRUE	FLT4
51.8782	0.00093985	12	TGM2	TRUE	TGM2
1.38725	0.00081103	8	PNMT	TRUE	PNMT
89.8762	0.000948767	16	FDFT1	TRUE	FDFT1
196.437	0.000838223	12	DHCR7	TRUE	DHCR7
475.419	0.000937207	16	SQLE	TRUE	SQLE
150.367	0.000831255	4	NPC1L1	TRUE	NPC1L1
9.11909	0.00068306	4	SOAT2	TRUE	SOAT2
6.73494	0.000904159	10	HDAC10	TRUE	HDAC10
0.864629	0.000769823	3	NAALAD2	TRUE	NAALAD2
20.273	0.000884956	10	NPY5R	TRUE	NPY5R
35.4166	0.00084317	6	DUSP16	TRUE	DUSP16
19.2088	0.000779423	5	PDE9A	TRUE	PDE9A
0.675526	0.000774593	2	DYRK3	TRUE	DYRK3
0.0740741	0.000859845	5	MAP4K4	TRUE	MAP4K4
15.1028	0.000942507	11	PTPN22	TRUE	PTPN22
1.94938	0.000962464	14	ESRRB	TRUE	ESRRB
5.35929	0.000755858	7	ENPP2	TRUE	ENPP2
12.1607	0.000729395	4	MANBA	TRUE	MANBA
2.17939	0.000806452	3	TACR2	TRUE	TACR2
0	0.000692042	2	HCRTR2	TRUE	HCRTR2
29.4507	0.000865801	11	TNKS	TRUE	TNKS
0.975178	0.00081367	5	PARP10	TRUE	PARP10
27.004	0.000865052	10	TNKS2	TRUE	TNKS2
7.94078	0.00084246	3	HRH4	TRUE	HRH4
0.208593	0.00083682	3	LGALS8	TRUE	LGALS8
6.96275	0.00076864	6	KCNN1	TRUE	KCNN1
0	0.00062422	1	NEK6	TRUE	NEK6
2.79265	0.000831255	7	MKNK1	TRUE	MKNK1
0	0.000734214	1	NUAK1	TRUE	NUAK1
0.966031	0.00069541	2	SLC37A4	TRUE	SLC37A4
0	0.000659196	1	RBBP9	TRUE	RBBP9
0	0.000564016	1	ST3GAL3	TRUE	ST3GAL3

## Sheet: 92 core targets
Betweenness unDir	Closeness unDir	Degree unDir	name	selected	shared name
15532.8	0.00142045	224	GAPDH	FALSE	GAPDH
10632.9	0.00138889	212	AKT1	FALSE	AKT1
9167.78	0.00136054	195	TNF	FALSE	TNF
16186.8	0.0013369	184	SRC	FALSE	SRC
7070.57	0.00131926	174	EGFR	FALSE	EGFR
5026.28	0.00129702	165	BCL2	FALSE	BCL2
4025.44	0.00130039	163	STAT3	FALSE	STAT3
5882.95	0.00129032	162	HSP90AA1	FALSE	HSP90AA1
2955.74	0.00128866	160	CASP3	FALSE	CASP3
3104.81	0.00127714	155	JUN	FALSE	JUN
5694.48	0.001287	155	ESR1	FALSE	ESR1
4149.19	0.00126422	149	HIF1A	FALSE	HIF1A
3888.95	0.00125945	141	HSP90AB1	FALSE	HSP90AB1
4441.28	0.00124844	135	PPARG	FALSE	PPARG
4773.35	0.00124533	134	PTGS2	FALSE	PTGS2
3043.33	0.00123916	131	MAPK3	FALSE	MAPK3
2471.61	0.00123001	127	MMP9	FALSE	MMP9
3650.7	0.00123457	124	GSK3B	FALSE	GSK3B
2011.74	0.00121951	123	ERBB2	FALSE	ERBB2
1678.08	0.00120482	116	MTOR	FALSE	MTOR
1411.9	0.0011919	110	TLR4	FALSE	TLR4
1802.23	0.00116959	102	PARP1	FALSE	PARP1
4204.21	0.00119332	102	APP	FALSE	APP
2273.95	0.00117647	99	SIRT1	FALSE	SIRT1
1363.61	0.00117233	99	MAPK1	FALSE	MAPK1
642.898	0.00116822	98	PIK3CA	FALSE	PIK3CA
1626.25	0.00117925	98	CDC42	FALSE	CDC42
951.07	0.0011534	92	MMP2	FALSE	MMP2
914.606	0.00114416	92	MCL1	FALSE	MCL1
1239.58	0.00116959	91	IL2	FALSE	IL2
887.384	0.00116279	91	ICAM1	FALSE	ICAM1
3900.66	0.00117233	91	PRKACA	FALSE	PRKACA
1824.65	0.00115607	91	JAK2	FALSE	JAK2
687.12	0.00116414	90	HRAS	FALSE	HRAS
1146.53	0.00116279	89	RELA	FALSE	RELA
881.29	0.00115607	87	KDR	FALSE	KDR
1416.85	0.0011534	86	MAPK14	FALSE	MAPK14
655.559	0.00114286	84	PIK3R1	FALSE	PIK3R1
2041.6	0.00115075	83	FYN	FALSE	FYN
1075.83	0.0011325	82	CDK4	FALSE	CDK4
1170.2	0.00113507	82	CDK2	FALSE	CDK2
989.256	0.00114286	81	ABL1	FALSE	ABL1
1130.24	0.00113895	80	CASP8	FALSE	CASP8
1797.99	0.00114679	78	NR3C1	FALSE	NR3C1
2448.87	0.00111607	75	CDK1	FALSE	CDK1
1199.61	0.00113122	73	KIT	FALSE	KIT
1653.22	0.00114155	72	MAPT	FALSE	MAPT
686.373	0.00112994	72	HSPA5	FALSE	HSPA5
924.201	0.0011236	72	CASP1	FALSE	CASP1
1245.24	0.0011325	71	HSPA8	FALSE	HSPA8
2205.86	0.00111982	71	MAOA	FALSE	MAOA
1423.12	0.00110497	71	CTSB	FALSE	CTSB
894.348	0.00112108	69	AR	FALSE	AR
1219.67	0.00110988	69	CCNA2	FALSE	CCNA2
1854.48	0.00113122	68	PRKCA	FALSE	PRKCA
2048.38	0.00112486	67	NTRK2	FALSE	NTRK2
628.85	0.00111857	67	NFE2L2	FALSE	NFE2L2
1979.74	0.00111359	66	DRD2	FALSE	DRD2
1703.67	0.00113507	65	SNCA	FALSE	SNCA
1082.62	0.00110742	64	PDGFRB	FALSE	PDGFRB
1642.52	0.00110011	62	CYP3A4	FALSE	CYP3A4
1337.88	0.0010917	61	MAOB	FALSE	MAOB
621.389	0.00110132	61	SERPINE1	FALSE	SERPINE1
780.072	0.00111982	60	ABCB1	FALSE	ABCB1
734.837	0.00107066	60	MPO	FALSE	MPO
1193.77	0.0011236	60	ESR2	FALSE	ESR2
861.192	0.00110375	58	TH	FALSE	TH
1221.73	0.00110132	57	NTRK1	FALSE	NTRK1
1421.44	0.00105374	56	COMT	FALSE	COMT
897.562	0.00102881	53	SLC6A4	FALSE	SLC6A4
1667.62	0.00108578	52	BACE1	FALSE	BACE1
1403.11	0.00107759	51	LGALS3	FALSE	LGALS3
1647.43	0.00107527	51	OPRM1	FALSE	OPRM1
755.432	0.0010395	51	SLC6A3	FALSE	SLC6A3
631.27	0.00107527	51	PLG	FALSE	PLG
776.625	0.00108696	49	ABCG2	FALSE	ABCG2
1121.41	0.00109051	48	ADRB2	FALSE	ADRB2
805.177	0.00100908	48	HTR2A	FALSE	HTR2A
1108.7	0.00105597	48	PTGS1	FALSE	PTGS1
1331.25	0.00108578	48	CYP19A1	FALSE	CYP19A1
1554.08	0.0010846	48	CALM1	FALSE	CALM1
1052.95	0.00106045	47	DPP4	FALSE	DPP4
769.558	0.00102775	46	TYMS	FALSE	TYMS
709.005	0.00104275	46	FASN	FALSE	FASN
749.689	0.00107296	45	MMP7	FALSE	MMP7
1279.13	0.00105042	45	GRM5	FALSE	GRM5
724.78	0.00104167	44	CYP1A2	FALSE	CYP1A2
1383.9	0.00107643	43	ACHE	FALSE	ACHE
637.632	0.000980392	40	CYP2D6	FALSE	CYP2D6
765.37	0.00104493	40	PLA2G4A	FALSE	PLA2G4A
1011.22	0.00104712	38	HPRT1	FALSE	HPRT1
645.235	0.00104603	37	GRIA1	FALSE	GRIA1
